# Supplementary material for: Sequencing a Strawberry Germplasm Collection Reveals New Viral Genetic Diversity and the Basis for New RT-qPCR Assays
Source: Viruses. 2021 Jul 24;13(8):1442. doi: 10.3390/v13081442 (PMC8402890; doi:10.3390/v13081442)
Supplement: Supplementary file 1 [file viruses-13-01442-s001.zip]

Archive with 5 entries (4 files):
- viruses-1302743-supplementary/
- viruses-1302743-supplementary/Figure S1.pdf
- viruses-1302743-supplementary/Table S1.xlsx
- viruses-1302743-supplementary/Table S2.xlsx
- viruses-1302743-supplementary/Table S3.xlsx
