# Supplementary material for: Sequencing a Strawberry Germplasm Collection Reveals New Viral Genetic Diversity and the Basis for New RT-qPCR Assays
Source: Viruses. 2021 Jul 24;13(8):1442. doi: 10.3390/v13081442 (PMC8402890; doi:10.3390/v13081442)
Supplement: Supplementary file 1 [file viruses-13-01442-s001.zip › viruses-1302743-supplementary/Table S1.xlsx]

## Sheet: Sheet1
Table S1 Sequencing data generated from strawberry samples
Sample ID	Reads	Contigs	Length (bp)	Annotated (All)	Annotated (Viral)	% Viral
H2411	32233015	66763	30005923	61264	10	0.000149784
H2398	28985000	53036	26446080	46641	10	0.000188551
H2427	30472310	53006	24706910	47924	12	0.000226389
H2412	32153042	50347	22647295	47686	12	0.000238346
H2409	30527662	46214	20560544	43636	15	0.000324577
H2431	29296350	47435	20413762	45172	17	0.000358385
H2434	26493825	49140	24624755	43597	18	0.0003663
H2429	29095687	50804	24896465	45643	20	0.00039367
H2408	29581338	47386	25250486	43300	19	0.000400962
H2401	26456787	44780	22205210	41471	19	0.000424297
H2407	27569508	52970	25632731	49698	23	0.000434208
H2433	27368578	43022	18917936	41269	20	0.000464878
H2414	31362793	28509	12459151	25261	16	0.000561226
H2400	24030833	43154	20124869	39409	25	0.000579321
H2430	30416115	58411	29051284	53786	34	0.000582082
H2425	30092485	46273	21491747	42355	27	0.000583494
H2421	25697893	44601	23185682	39268	29	0.00065021
H2423	30595067	30147	12831406	28843	20	0.000663416
H2389	30283437	48757	23633835	43311	33	0.000676826
H2390	27090058	45369	21081804	41345	34	0.00074941
H2405	29470455	47438	22668938	44019	36	0.000758885
H2428	28048399	45439	21568039	41174	35	0.000770263
H2422	27493800	41964	23062791	37605	33	0.000786388
H2415	28764160	41887	20583717	38183	34	0.000811708
H2416	25219137	33383	16465064	31236	28	0.00083875
H2396	24036701	32358	14803526	30839	28	0.000865319
H2426	29264347	41470	18662464	38259	37	0.000892211
H2397	25900760	28305	11360680	27273	27	0.000953895
H2432	25882372	44563	19022148	41396	44	0.000987366
H2391	23491181	36140	16370141	33855	36	0.000996126
H2413	30114075	40216	19345411	37398	41	0.00101949
H2435	27890329	52669	24368699	46122	56	0.00106324
H2406	31683740	59788	29849914	54720	66	0.0011039
H2417	31051949	41187	18366872	38049	52	0.00126253
H2392	26575085	46696	21524614	41168	59	0.00126349
H2395	26573740	39235	17576245	36944	50	0.00127437
H2403	24604184	33759	14681929	32345	47	0.00139222
H2393	25274400	26330	10106354	25480	38	0.00144322
H2394	24391034	25382	9764630	24629	52	0.0020487
H2404	25445096	28958	11259360	28090	62	0.00214103
H2402	24094259	35400	16647178	33163	76	0.00214689
H2424	28235147	53751	24545184	48757	124	0.00230693
H2419	25884421	32686	14299025	30970	76	0.00232515
H2399	28659444	44290	21017445	41471	103	0.00232558
H2418	28996796	23455	8981367	22470	59	0.00251546
