# Supplementary material for: Sequencing a Strawberry Germplasm Collection Reveals New Viral Genetic Diversity and the Basis for New RT-qPCR Assays
Source: Viruses. 2021 Jul 24;13(8):1442. doi: 10.3390/v13081442 (PMC8402890; doi:10.3390/v13081442)
Supplement: Supplementary file 1 [file viruses-13-01442-s001.zip › viruses-1302743-supplementary/Table S2.xlsx]

## Sheet: Sheet1
Table S2 Detection of strawberry viruses in NCGR samples via RT-qPCR
Sample ID	SMoV	BPYV	SPaV	ToRSV	SMYEV	SVBV	SCV	SCFaV	SCrV-4	SPV-1	ApMV	SCrV-3	SNSV	FClLV	FCCV
H2389	POS	NEG	NEG	NEG	NEG	NEG	NEG	NEG	NEG	NEG	NEG	NEG	NEG	NEG	NEG
H2390	NEG	NEG	NEG	NEG	NEG	NEG	NEG	NEG	NEG	NEG	NEG	NEG	NEG	NEG	NEG
H2391	NEG	POS	POS	POS	NEG	NEG	NEG	NEG	NEG	NEG	NEG	NEG	NEG	NEG	NEG
H2392	NEG	NEG	NEG	POS	POS	NEG	NEG	NEG	NEG	NEG	NEG	NEG	NEG	NEG	NEG
H2393	NEG	NEG	NEG	NEG	NEG	POS	NEG	NEG	NEG	NEG	NEG	NEG	NEG	NEG	NEG
H2394	NEG	POS	NEG	NEG	POS	NEG	NEG	NEG	NEG	NEG	NEG	NEG	NEG	NEG	NEG
H2395	NEG	POS	NEG	NEG	NEG	NEG	POS	NEG	NEG	NEG	NEG	NEG	NEG	NEG	NEG
H2396	POS	POS	NEG	NEG	NEG	NEG	NEG	NEG	NEG	NEG	NEG	NEG	NEG	NEG	NEG
H2397	NEG	NEG	NEG	NEG	NEG	NEG	NEG	NEG	NEG	NEG	NEG	NEG	NEG	NEG	NEG
H2398	NEG	NEG	NEG	NEG	POS	NEG	NEG	NEG	NEG	NEG	NEG	NEG	NEG	NEG	NEG
H2399	NEG	POS	POS	NEG	NEG	NEG	POS	POS	POS	NEG	NEG	NEG	NEG	NEG	NEG
H2400	NEG	NEG	NEG	NEG	POS	NEG	NEG	NEG	NEG	POS	NEG	NEG	NEG	NEG	NEG
H2401	NEG	POS	NEG	NEG	NEG	NEG	NEG	NEG	NEG	NEG	POS	NEG	NEG	NEG	NEG
H2402	NEG	POS	POS	NEG	POS	NEG	NEG	NEG	POS	NEG	NEG	NEG	NEG	NEG	NEG
H2403	POS	POS	NEG	NEG	NEG	NEG	NEG	NEG	NEG	NEG	POS	NEG	NEG	NEG	NEG
H2404	POS	POS	NEG	NEG	NEG	NEG	NEG	NEG	NEG	POS	NEG	NEG	NEG	NEG	NEG
H2405	POS	POS	NEG	NEG	NEG	NEG	NEG	NEG	NEG	NEG	NEG	NEG	NEG	NEG	NEG
H2406	NEG	NEG	POS	NEG	POS	NEG	NEG	NEG	POS	NEG	NEG	POS	NEG	NEG	NEG
H2407	NEG	POS	POS	NEG	NEG	NEG	NEG	NEG	NEG	NEG	NEG	NEG	NEG	NEG	NEG
H2408	NEG	POS	NEG	NEG	POS	NEG	NEG	NEG	NEG	NEG	NEG	NEG	NEG	NEG	NEG
H2409	NEG	POS	NEG	NEG	NEG	NEG	NEG	NEG	NEG	POS	NEG	NEG	NEG	NEG	NEG
H2411	NEG	NEG	NEG	NEG	NEG	NEG	NEG	NEG	NEG	NEG	NEG	NEG	NEG	NEG	NEG
H2412	NEG	NEG	NEG	NEG	NEG	NEG	NEG	NEG	NEG	NEG	NEG	NEG	NEG	NEG	NEG
H2413	NEG	POS	NEG	NEG	NEG	NEG	NEG	NEG	NEG	NEG	POS	NEG	NEG	NEG	NEG
H2414	NEG	POS	NEG	NEG	NEG	NEG	NEG	NEG	NEG	NEG	NEG	NEG	POS	NEG	NEG
H2415	NEG	POS	NEG	NEG	NEG	NEG	POS	NEG	NEG	NEG	NEG	NEG	NEG	NEG	NEG
H2416	NEG	POS	NEG	NEG	NEG	NEG	POS	NEG	NEG	NEG	NEG	NEG	NEG	NEG	NEG
H2417	NEG	POS	NEG	NEG	NEG	NEG	POS	NEG	NEG	NEG	NEG	NEG	NEG	NEG	NEG
H2418	NEG	NEG	POS	NEG	NEG	NEG	NEG	NEG	POS	NEG	NEG	NEG	NEG	NEG	NEG
H2419	NEG	POS	POS	NEG	NEG	NEG	NEG	NEG	NEG	NEG	NEG	NEG	NEG	NEG	NEG
H2421	NEG	NEG	POS	NEG	NEG	POS	NEG	NEG	NEG	NEG	NEG	NEG	POS	NEG	NEG
H2422	NEG	NEG	NEG	NEG	POS	NEG	NEG	NEG	NEG	NEG	NEG	NEG	NEG	NEG	NEG
H2423	NEG	NEG	NEG	NEG	POS	NEG	NEG	NEG	NEG	NEG	NEG	NEG	NEG	NEG	NEG
H2427	NEG	NEG	NEG	NEG	NEG	NEG	NEG	NEG	NEG	NEG	NEG	NEG	NEG	POS	POS
H2424	POS	NEG	NEG	NEG	POS	NEG	POS	NEG	NEG	POS	NEG	NEG	NEG	NEG	NEG
H2425	NEG	NEG	NEG	NEG	POS	NEG	NEG	NEG	NEG	NEG	NEG	NEG	NEG	POS	POS
H2426	NEG	NEG	NEG	NEG	POS	NEG	NEG	NEG	NEG	NEG	NEG	NEG	NEG	POS	NEG
H2428	NEG	NEG	NEG	NEG	POS	NEG	NEG	NEG	NEG	POS	NEG	NEG	NEG	POS	POS
H2430	NEG	NEG	NEG	NEG	NEG	NEG	NEG	NEG	NEG	NEG	NEG	NEG	NEG	NEG	NEG
H2429	NEG	NEG	NEG	NEG	POS	NEG	NEG	NEG	NEG	POS	NEG	NEG	NEG	NEG	NEG
H2431	NEG	NEG	NEG	NEG	NEG	POS	NEG	NEG	NEG	NEG	NEG	NEG	NEG	NEG	NEG
H2432	NEG	NEG	POS	NEG	POS	NEG	NEG	NEG	POS	NEG	NEG	POS	NEG	NEG	NEG
H2433	NEG	POS	NEG	NEG	NEG	NEG	NEG	NEG	NEG	NEG	NEG	NEG	POS	NEG	NEG
H2434	NEG	NEG	NEG	NEG	POS	NEG	NEG	NEG	NEG	NEG	NEG	NEG	NEG	POS	NEG
H2435	NEG	NEG	POS	NEG	POS	NEG	NEG	NEG	POS	NEG	NEG	POS	NEG	NEG	NEG
