# Supplementary material for: Sequencing a Strawberry Germplasm Collection Reveals New Viral Genetic Diversity and the Basis for New RT-qPCR Assays
Source: Viruses. 2021 Jul 24;13(8):1442. doi: 10.3390/v13081442 (PMC8402890; doi:10.3390/v13081442)
Supplement: Supplementary file 1 [file viruses-13-01442-s001.zip › viruses-1302743-supplementary/Table S3.xlsx]

## Sheet: Results
Table S3 Detection of strawberry viruses in different positive controls stored at Foundation Plant Services
Plant ID	Group ID	Crop	Mother	TCE Num	Plant Date	Location	Status	HTS Status	Simple Sample	HTS Run PIDs	Indexing PIDs	SMoV	BPYV	SPaV	ToRSV	SMYEV	SVBV	SCV	SCFaV	SCrV3	SCrV4	SPV-1	ApMV	FClLV	FCCV	HTS Detection	HTS VLAs	DiagnosticLabComments
100752	14460	VP Strawberry Virus Positive Sample [002]	M-Prop			GH 7 S 8 0	Requires Treatment	H2437 (Plant) Run #115 15-Oct-20 St3 (Group) Run #39 16-Feb-18	H2437 St3	[Run:#39 (84711 84712 88269 88270)]		NEG	POS	POS	NEG	NEG	NEG	NEG	NEG	NEG	NEG	NEG	NEG	NEG	NEG	BPYV SPaV	VLA-Caulimo VLA-Clostero
100753	14461	VP Strawberry Virus Positive Sample [003]	M-Prop			GH 7 S 8 0	Requires Treatment	H2438 (Plant) Run #115 15-Oct-20 St4 (Group) Run #39 16-Feb-18	H2438 St4	[Run:#39 (84709 84710)]		NEG	POS	POS	NEG	NEG	POS	NEG	NEG	NEG	NEG	NEG	NEG	NEG	NEG	BPYV SPaV SVBV	VLA-Eukaryotic
96601	14462	VP Strawberry Virus Positive Sample [004]	M-Prop			GH 7 S 8 0	Requires Treatment	H2439 (Plant) Run #115 15-Oct-20 St5 (Group) Run #39 16-Feb-18	H2439 St5	[Run:#39 (84707 84708)]		NEG	POS	NEG	NEG	NEG	NEG	NEG	NEG	NEG	NEG	NEG	NEG	NEG	NEG	BPYV	VLA-Seco VLA-Caulimo
100745	14463	VP Strawberry Virus Positive Sample [005]	M-Prop			GH 7 S 9 0	Requires Treatment	H2440 (Plant) Run #115 15-Oct-20 St6 (Group) Run #39 16-Feb-18	H2440 St6	[Run:#39 (81630 84706)]		NEG	POS	NEG	NEG	NEG	NEG	NEG	NEG	NEG	NEG	NEG	NEG	NEG	NEG	BPYV	VLA-Caulimo VLA-Eukaryotic
95359	14464	VP Strawberry Virus Positive Sample [006]	M-Prop			GH 7 S 8 0	Requires Treatment	H2441 (Plant) Run #115 15-Oct-20 St7 (Group) Run #39 16-Feb-18	H2441 St7	[Run:#39 (81631 81632)]		NEG	NEG	NEG	NEG	NEG	POS	NEG	NEG	NEG	NEG	NEG	NEG	NEG	NEG	SVBV	VLA-Seco VLA-Caulimo VLA-Eukaryotic
100385	14465	VP Strawberry Virus Positive Sample [007]	M-Prop			GH 7 S 8 0	Requires Treatment	H2442 (Plant) Run #115 15-Oct-20 St8 (Group) Run #39 16-Feb-18	H2442 St8	[Run:#39 (84713 84714 88271 88272)]		POS	POS	POS	NEG	NEG	NEG	NEG	NEG	NEG	NEG	NEG	NEG	NEG	NEG	BPYV SMoV SPaV	VLA-Seco
100732	14467	VP Strawberry Virus Positive Sample [009]	M-Prop			GH 7 S 8 0	Requires Treatment	H2443 (Plant) Run #116 22-Oct-20 St10 (Group) Run #44 21-May-18	H2443 St10	[Run:#44 (85849 85850 88294)]		NEG	NEG	NEG	NEG	POS	NEG	NEG	NEG	NEG	NEG	NEG	NEG	NEG	NEG	SMYEV
100419	14468	VP Strawberry Virus Positive Sample [010]	M-Prop			GH 7 S 8 0	Requires Treatment	H2444 (Plant) Run #116 22-Oct-20 St11 (Group) Run #44 21-May-18	H2444 St11	[Run:#44 (85843 88284 88285 88286)]		NEG	POS	POS	NEG	NEG	NEG	NEG	NEG	NEG	NEG	NEG	NEG	NEG	NEG	BPYV SPaV	VLA-Caulimo VLA-Clostero
100736	14469	VP Strawberry Virus Positive Sample [011]	M-Prop			GH 7 S 8 0	Requires Treatment	H2445 (Plant) Run #116 22-Oct-20 St12 (Group) Run #44 21-May-18	H2445 St12	[Run:#44 (85846 88289 88290)]		NEG	NEG	POS	NEG	NEG	NEG	NEG	NEG	NEG	NEG	NEG	NEG	NEG	NEG	SPaV	VLA-Caulimo VLA-Clostero
100413	14471	VP Strawberry Virus Positive Sample [013]	M-Prop			GH 7 S 8 0	Requires Treatment	H2446 (Plant) Run #116 22-Oct-20 St14 (Group) Run #44 21-May-18	H2446 St14	[Run:#44 (85833 85840 88273)]		POS	NEG	NEG	NEG	POS	NEG	NEG	NEG	NEG	NEG	POS	NEG	NEG	NEG	SMoV SMYEV SPV-1
99424	14472	VP Strawberry Virus Positive Sample [014]	M-Prop			GH 7 S 8 0	Requires Treatment	H2447 (Plant) Run #116 22-Oct-20 St15 (Group) Run #44 21-May-18	H2447 St15	[Run:#44 (85848 88287 88288)]		POS	POS	NEG	NEG	NEG	NEG	NEG	NEG	NEG	NEG	POS	NEG	NEG	NEG	BPYV SMoV SPV-1	VLA-Caulimo
100406	14473	VP Strawberry Virus Positive Sample [015]	M-Prop			GH 7 S 8 0	Requires Treatment	H2448 (Plant) Run #116 22-Oct-20 St16 (Group) Run #44 21-May-18	H2448 St16	[Run:#44 (85839 88281 88282)]		POS	NEG	NEG	NEG	POS	NEG	NEG	NEG	NEG	NEG	POS	NEG	NEG	NEG	SMoV SMYEV SPV-1	VLA-Caulimo VLA-Seco
